# Supplementary material for: Stick to Convention or Bring Forth the New? Research on the Relationship Between Employee Conscientiousness and Job Crafting
Source: Front Psychol. 2020 May 26;11:1038. doi: 10.3389/fpsyg.2020.01038 (PMC7265213; doi:10.3389/fpsyg.2020.01038)
Supplement: Supplementary file 4 [file Data_Sheet_1.CSV]

ID	teamnum	gender	age	edu	time	EC1	EC2	EC3	EC4	EC5	EC6	EC7	EC8	EC9	EC10	EC11	EC12	EMC1	EMC2	EMC3	EMC4	EMC5	EMC6	EMC7	EMC8	EMC9	EMC10	EMC11	EMC12	EMC13	EMC14	EMC15	EMC16	RF1	RF2	RF3	RF4	RF5	RF6	RF7	RF8	RF9	RF10	RF11	RF12	JC1	JC2	JC3	JC4
1	5.00	0	2	1	1	4	3	4	2	3	2	3	4	4	5	3	3	3	3	2	4	3	4	3	3	3	3	3	2	3	3	3	4	3	2	2	3	3	4	1	4	1	3	2	4	2	2	4	3
1	5.00	1	2	3	3	3	3	3	2	3	3	3	4	3	3	2	3	3	2	3	3	1	3	5	5	5	3	3	2	3	3	3	4	2	2	3	3	3	4	3	3	4	3	4	3	2	3	3	2
1	5.00	1	3	4	3	5	3	4	3	5	4	4	4	4	5	4	4	2	2	2	1	2	3	1	2	2	2	2	2	2	2	2	2	2	3	2	3	2	1	2	5	5	4	5	4	2	3	1	1
1	5.00	0	2	1	1	4	2	3	2	4	3	3	3	3	4	2	4	3	4	4	3	4	3	3	3	3	3	3	3	3	4	3	3	2	3	2	3	3	3	2	3	2	5	2	3	4	4	3	3
1	5.00	0	4	3	1	3	3	3	3	3	3	3	4	4	2	3	3	3	3	3	3	3	3	3	3	3	3	3	3	2	2	2	5	2	3	2	2	2	2	3	3	3	3	4	3	4	4	4	3
2	5.00	0	3	3	2	4	3	4	4	3	2	3	3	3	3	5	3	3	4	4	4	3	4	3	5	3	4	4	3	2	3	5	4	4	3	3	4	5	4	3	4	4	4	4	3	4	4	5	5
2	5.00	1	2	2	1	4	3	5	4	3	5	3	4	4	4	3	4	3	3	3	4	3	5	4	3	4	3	3	4	3	5	4	4	2	3	3	2	2	2	3	5	4	4	5	4	3	4	3	3
2	5.00	0	2	2	4	3	2	4	3	2	2	4	4	3	3	2	3	3	3	2	3	2	4	3	3	3	3	3	2	2	3	4	4	1	1	2	3	4	4	4	3	3	4	3	5	3	4	3	3
2	5.00	0	3	1	1	3	3	3	4	3	2	3	4	3	3	4	3	2	3	4	3	3	3	4	4	5	4	5	3	4	3	3	3	2	1	4	2	3	2	4	3	5	4	4	2	2	2	3	2
2	5.00	0	3	1	1	4	4	4	4	4	2	4	4	3	3	3	4	3	4	3	4	3	3	3	3	3	3	3	3	2	3	2	3	2	3	2	2	4	3	4	3	4	4	2	1	3	5	2	3
3	6.00	0	1	2	1	5	4	5	5	5	2	5	5	4	5	4	5	5	5	5	5	4	5	3	4	4	5	5	3	4	5	5	5	5	4	4	5	5	5	1	2	2	1	2	1	2	3	1	2
3	6.00	0	2	4	1	1	1	1	1	1	1	1	1	1	1	1	1	3	4	3	3	5	4	1	1	5	5	5	3	2	2	2	3	4	1	2	2	2	3	3	4	3	3	2	5	1	2	1	2
3	6.00	1	2	3	1	3	3	3	3	3	2	4	4	4	4	3	4	2	3	3	3	3	3	4	3	3	3	4	4	4	4	3	3	3	4	4	4	3	3	3	3	3	3	3	4	3	4	5	3
3	6.00	0	2	2	1	4	4	4	5	5	4	4	3	4	3	4	4	2	3	3	4	4	4	2	2	4	3	2	3	3	3	4	4	3	3	3	3	4	4	5	5	4	5	5	5	3	2	2	3
3	6.00	1	3	1	1	5	5	5	5	5	5	5	5	4	4	5	5	3	4	3	5	5	5	3	3	3	3	3	3	4	5	5	5	5	3	4	5	5	5	1	2	1	2	2	1	4	4	3	4
3	6.00	1	3	3	1	3	4	3	3	3	3	3	3	2	3	2	3	4	3	3	3	4	2	2	1	1	1	1	3	5	5	5	4	5	3	5	5	5	4	4	5	4	3	3	2	2	2	3	1
4	3.00	0	3	3	1	4	4	3	3	1	3	4	4	4	4	3	4	5	1	2	4	2	3	3	1	2	2	2	2	2	2	3	4	2	4	3	4	2	4	4	4	3	4	4	2	3	3	2	2
4	3.00	0	3	2	1	3	3	4	2	3	2	4	3	3	3	2	3	3	4	3	3	3	4	4	4	2	2	3	3	4	3	2	3	4	3	2	5	2	3	3	3	2	3	4	4	4	3	5	4
4	3.00	0	2	4	2	1	2	2	3	2	3	3	3	3	3	2	3	2	2	1	3	1	2	3	1	3	2	3	2	1	3	2	1	3	4	3	2	3	4	3	3	2	4	2	3	2	3	2	2
5	5.00	1	2	3	1	3	3	3	2	2	2	3	2	2	2	2	2	3	3	4	3	3	3	3	4	4	4	4	2	3	3	3	3	2	2	3	2	3	4	3	2	2	3	3	4	3	4	3	4
5	5.00	0	3	3	3	2	2	2	2	2	1	2	3	2	2	2	2	3	4	3	2	3	3	3	3	3	3	3	4	3	2	2	3	3	2	4	2	2	1	2	2	2	2	3	3	3	3	2	2
5	5.00	0	3	4	3	2	2	2	2	2	2	2	2	2	3	1	2	4	4	3	2	3	1	2	2	2	2	2	3	4	3	3	3	1	1	2	1	2	2	3	3	4	4	3	3	3	4	3	4
5	5.00	1	2	3	1	3	3	5	3	5	3	4	4	4	4	3	4	3	3	2	3	3	5	4	4	4	4	4	2	3	3	3	3	3	2	3	3	3	3	3	3	3	3	3	5	3	3	2	2
5	5.00	1	3	2	1	4	2	3	3	3	4	3	3	2	4	1	2	4	3	4	4	2	3	3	3	4	3	4	3	4	4	3	4	2	2	3	2	2	2	4	3	4	3	4	4	3	3	2	2
6	6.00	0	2	3	1	5	5	5	4	5	4	5	5	5	5	4	5	3	4	3	5	5	5	5	5	4	4	4	4	4	4	4	5	4	5	4	3	5	4	2	3	2	1	2	1	4	4	3	4
6	6.00	0	2	2	2	3	3	3	3	2	3	3	3	3	3	3	2	3	4	3	3	3	3	2	3	2	4	3	2	3	2	2	3	1	1	1	1	2	1	3	3	3	3	4	4	4	3	3	3
6	6.00	0	2	4	1	4	2	5	5	5	4	5	4	5	5	4	5	3	4	4	4	3	4	4	4	5	4	5	4	4	5	4	4	4	4	4	5	4	4	4	3	4	5	4	4	3	4	3	4
6	6.00	0	2	3	1	3	3	4	3	3	3	4	4	3	3	3	3	4	4	4	3	3	4	3	3	4	3	4	4	3	4	4	3	2	3	2	3	4	3	3	4	3	3	4	4	2	3	2	2
6	6.00	0	2	1	1	4	2	4	1	3	1	3	3	3	3	2	3	2	1	1	2	1	1	2	1	2	1	2	1	2	1	2	1	1	2	1	2	1	2	3	5	3	3	4	2	3	3	2	1
6	6.00	1	3	1	1	2	1	2	3	2	2	2	2	3	2	2	3	3	2	3	2	3	2	3	2	3	3	2	3	2	3	2	2	2	3	2	2	2	2	2	2	2	3	3	2	3	4	4	3
7	6.00	1	2	2	2	4	4	4	3	4	3	5	5	5	5	4	4	3	4	5	4	4	4	5	5	5	5	5	3	3	3	4	5	4	3	3	3	4	5	2	1	2	1	1	2	3	3	3	3
7	6.00	0	2	3	2	2	1	2	1	1	2	1	2	1	2	2	1	2	3	2	3	3	3	3	3	3	3	3	2	2	3	2	2	2	1	2	3	2	2	5	4	4	3	3	3	4	4	4	4
7	6.00	0	2	4	4	2	2	3	2	3	2	2	1	2	1	2	1	3	4	4	2	3	3	3	3	3	2	4	5	3	3	3	2	1	2	3	3	3	1	3	3	3	3	3	1	4	4	3	3
7	6.00	0	3	3	1	3	2	3	2	2	2	2	1	2	2	2	2	4	3	4	3	5	3	1	1	4	2	5	4	4	4	3	4	1	1	2	2	1	1	3	3	1	2	2	3	3	3	3	3
7	6.00	1	3	1	1	3	3	3	3	3	4	4	4	4	4	2	3	2	3	3	3	3	3	2	2	3	2	4	2	3	2	3	3	2	2	3	2	3	3	3	3	4	3	4	4	4	4	4	4
7	6.00	0	2	3	1	3	2	3	2	2	2	2	2	2	2	2	2	5	5	5	5	4	3	3	2	4	2	3	3	3	3	3	3	1	2	1	2	2	1	3	3	4	4	4	1	3	3	3	3
8	4.00	1	3	3	1	3	3	4	3	4	3	3	4	4	4	3	4	3	2	3	3	3	4	3	4	5	4	3	3	3	2	3	3	4	3	3	2	3	3	4	2	3	4	4	4	3	3	3	3
8	4.00	1	4	1	1	3	3	2	3	3	3	3	4	3	4	2	4	2	3	3	3	3	2	1	2	2	3	2	1	2	2	3	3	1	1	2	2	3	3	3	3	3	2	3	3	3	3	3	2
8	4.00	1	2	3	1	2	1	2	1	2	1	2	1	2	1	1	2	3	3	3	2	1	2	1	2	2	2	2	3	2	3	2	1	1	2	1	2	3	2	2	2	2	1	2	1	3	4	4	5
8	4.00	0	3	2	3	4	4	4	3	4	3	3	3	3	2	2	3	3	2	2	4	4	4	2	3	4	3	3	3	4	4	4	4	4	3	4	4	4	4	3	4	4	4	4	3	3	4	3	4
9	6.00	1	3	4	1	3	3	4	4	3	4	4	3	4	5	3	4	3	2	3	3	4	4	5	3	3	3	3	4	4	3	3	3	3	4	3	2	3	3	3	2	3	3	4	1	4	4	3	3
9	6.00	1	2	2	1	3	2	3	3	3	2	4	4	5	5	3	4	4	4	3	3	2	3	3	3	4	4	3	3	4	4	3	3	3	2	2	2	3	3	4	4	2	3	3	3	4	3	3	3
9	6.00	0	2	4	3	3	3	4	4	4	3	4	4	4	5	3	5	3	2	3	3	3	2	3	2	3	2	2	3	2	3	3	3	3	3	2	2	2	3	3	3	3	3	3	3	3	3	3	3
9	6.00	1	4	2	1	4	4	4	3	4	2	4	4	4	4	3	4	5	1	2	4	4	4	2	2	3	2	3	3	4	4	3	3	2	3	3	2	3	3	3	3	3	3	3	3	4	4	4	3
9	6.00	0	2	2	1	4	4	4	4	4	3	3	3	3	4	4	3	3	3	3	4	4	4	4	3	4	3	4	3	3	4	2	2	3	2	2	3	2	2	2	2	2	2	2	4	2	2	2	3
9	6.00	0	2	3	1	3	2	4	2	3	2	4	3	4	4	2	4	2	2	1	1	2	1	2	1	2	1	2	1	2	1	1	1	1	1	1	1	1	2	3	5	3	5	4	3	3	4	3	3
10	3.00	1	2	4	1	4	3	2	3	3	2	2	2	2	3	2	3	3	3	3	4	3	2	3	2	3	2	3	3	2	3	3	2	2	1	2	3	1	2	3	2	3	2	3	3	3	3	3	2
10	3.00	0	2	3	1	4	3	4	3	4	3	4	5	4	5	3	5	2	3	3	4	3	4	3	3	4	3	4	1	3	2	4	3	3	2	3	2	4	3	4	3	3	3	4	4	4	4	3	3
10	3.00	0	3	4	1	3	1	3	3	3	2	2	3	3	2	2	2	4	2	2	3	2	2	2	4	3	2	2	2	3	2	3	3	1	1	3	2	3	3	3	3	3	3	3	3	3	4	3	2
11	4.00	1	2	2	2	2	1	1	1	1	2	1	1	1	1	1	1	4	4	2	3	4	3	4	3	4	1	4	5	3	3	1	2	1	1	1	1	1	2	3	3	2	3	4	4	2	2	2	1
11	4.00	1	3	2	4	3	3	3	2	3	2	2	3	3	2	2	2	3	4	3	4	4	4	5	4	3	4	3	4	3	4	3	4	3	4	3	2	3	4	3	2	3	3	3	4	2	3	2	2
11	4.00	1	3	3	4	2	3	2	3	3	2	4	3	3	3	2	4	4	3	2	5	5	2	5	4	5	5	3	3	2	3	3	5	2	3	2	2	3	5	5	4	5	4	5	5	4	4	4	4
11	4.00	1	3	1	1	4	3	4	2	1	2	3	2	5	4	3	3	3	4	4	4	3	4	4	3	4	3	3	2	3	3	2	4	1	2	4	2	2	4	3	5	2	5	4	4	3	3	3	4
12	3.00	1	2	1	1	3	4	4	3	3	3	3	3	4	4	3	4	4	3	4	3	4	4	3	2	2	2	4	3	3	4	2	5	2	2	2	2	2	5	3	4	3	5	5	4	5	4	3	4
12	3.00	0	2	2	1	3	3	3	3	3	4	4	4	4	4	3	2	2	3	3	3	3	3	5	5	4	3	4	3	4	4	2	3	2	2	2	2	2	3	3	3	2	2	3	4	4	3	3	3
12	3.00	1	3	3	4	2	1	2	2	3	2	3	2	3	1	2	3	2	3	3	2	5	4	3	2	3	2	1	2	3	2	3	4	2	2	3	2	3	4	4	4	4	5	2	4	4	3	4	3
13	3.00	0	2	3	1	3	3	4	3	4	3	4	3	4	5	4	4	4	4	3	3	3	4	4	4	4	3	4	3	4	5	4	3	3	3	4	5	4	3	4	3	3	4	4	4	4	4	3	5
13	3.00	1	4	3	1	5	4	4	3	3	3	3	4	4	4	2	4	3	4	4	5	4	4	3	4	4	3	4	4	5	4	3	3	5	4	5	4	3	3	4	5	4	3	3	1	4	4	3	4
13	3.00	1	2	2	3	4	4	4	3	3	3	4	4	4	5	3	5	5	1	2	4	4	4	3	4	4	3	4	3	4	3	3	3	3	3	4	3	3	3	3	3	4	4	4	1	5	3	4	3
14	5.00	1	2	4	1	4	3	4	3	3	3	4	4	4	5	3	4	3	2	3	4	3	4	4	3	3	3	4	4	3	4	3	3	3	2	3	3	3	3	3	4	2	2	3	1	4	4	4	5
14	5.00	0	3	3	3	3	2	3	4	4	2	4	4	4	4	3	4	3	2	3	3	2	3	4	4	4	3	4	3	3	4	2	2	2	3	2	2	2	2	4	3	3	3	3	2	4	4	4	4
14	5.00	0	3	2	1	4	4	4	4	3	4	4	4	4	4	4	4	3	3	3	4	4	4	3	4	4	3	4	4	3	4	4	4	3	4	3	4	4	4	4	4	4	4	4	4	4	3	4	3
14	5.00	0	2	4	1	5	5	5	5	5	5	5	5	5	5	5	5	1	1	2	2	1	2	1	1	2	1	2	1	2	1	1	2	2	1	2	2	1	2	5	4	5	4	5	4	3	2	2	3
14	5.00	1	2	3	1	4	3	4	4	4	3	5	4	4	4	3	5	3	4	3	4	3	4	4	4	4	4	4	4	3	2	5	4	4	5	4	3	4	4	3	2	2	3	2	2	4	4	4	4
15	4.00	1	4	2	1	4	4	4	4	4	5	4	4	4	4	4	4	4	3	3	4	4	4	4	4	4	3	4	3	4	5	4	4	4	5	4	4	5	4	4	3	2	2	3	2	4	4	4	4
15	4.00	1	2	3	1	2	1	1	1	1	2	2	1	1	2	1	1	3	4	3	5	2	3	3	4	5	3	2	3	4	1	3	1	3	4	3	4	5	3	2	2	1	1	1	2	2	3	1	2
15	4.00	0	3	3	1	4	4	4	4	4	4	5	4	5	4	4	4	2	2	2	3	2	3	2	2	3	1	2	2	3	1	2	4	2	3	2	2	4	4	4	5	5	4	5	4	1	2	2	2
15	4.00	0	4	2	1	3	2	3	2	3	4	3	4	3	4	2	2	3	4	3	4	3	4	3	4	3	4	3	4	5	4	3	4	3	2	3	3	4	4	2	2	2	2	1	2	3	2	2	2
16	3.00	0	2	4	1	3	2	5	5	5	3	3	5	3	5	4	3	1	2	3	1	2	2	2	2	1	3	2	2	2	1	2	3	2	3	1	2	3	1	5	4	5	4	5	5	2	1	2	1
16	3.00	0	3	3	4	2	2	2	2	2	3	2	3	3	2	4	3	3	3	3	3	3	3	3	3	2	3	3	3	2	3	2	2	1	1	1	1	2	1	3	2	3	3	2	2	5	4	4	4
16	3.00	0	2	2	2	3	3	3	4	3	3	4	4	4	4	3	3	1	2	1	2	1	2	1	2	1	2	1	1	2	1	2	1	1	1	1	1	1	2	3	5	4	3	5	4	2	1	2	2
17	3.00	1	2	4	1	3	3	3	3	3	3	4	4	4	4	3	4	3	3	3	3	3	3	2	2	2	2	3	3	3	3	3	3	2	1	2	2	1	2	3	3	3	3	3	4	4	4	4	5
17	3.00	0	2	3	4	3	4	4	2	4	3	5	5	5	5	4	4	3	3	3	3	4	4	3	3	5	4	4	2	2	3	4	5	3	2	2	3	4	5	4	5	5	4	5	4	1	2	2	1
17	3.00	0	3	4	1	3	3	3	2	3	3	2	2	2	2	2	3	1	1	1	2	2	1	2	1	2	2	1	1	2	2	2	2	1	1	2	2	3	4	3	2	3	3	2	3	2	3	2	1
18	3.00	1	3	2	1	3	3	3	3	3	2	3	3	4	4	3	3	2	2	3	2	3	2	3	3	3	2	3	3	3	3	3	4	2	2	3	2	3	2	2	1	2	1	1	2	3	4	3	3
18	3.00	0	2	4	1	3	4	4	2	2	3	4	4	3	4	3	3	3	3	3	3	4	4	3	3	3	3	3	3	4	3	3	4	2	2	3	2	3	2	3	3	2	2	2	4	3	3	3	3
18	3.00	0	3	3	3	3	3	4	4	4	2	4	4	4	4	2	4	3	4	3	3	3	4	4	4	3	4	4	3	3	4	4	4	2	3	2	3	2	2	3	4	4	3	4	5	3	3	3	4
19	3.00	1	2	3	1	3	3	4	3	2	3	3	4	3	3	2	3	2	3	2	3	3	4	4	3	5	5	5	5	5	5	3	4	2	3	2	2	3	2	3	4	4	3	4	4	3	3	4	4
19	3.00	1	2	4	4	3	4	4	2	4	4	5	5	5	5	4	5	4	4	4	3	4	4	3	3	5	4	4	2	2	2	4	5	3	3	2	3	4	2	4	4	4	4	4	4	4	4	3	4
19	3.00	0	4	4	3	4	3	3	4	3	4	3	3	4	5	4	3	3	4	4	3	4	4	5	4	3	2	3	4	3	4	3	2	3	5	5	5	5	5	1	2	1	2	1	2	1	2	2	3
20	3.00	1	5	2	1	4	3	4	3	3	2	5	5	5	5	3	5	3	3	3	4	3	4	4	3	4	3	4	3	3	3	4	4	3	3	3	3	4	4	4	4	4	4	4	4	4	3	3	3
20	3.00	0	4	3	1	3	2	3	4	3	3	4	4	4	4	3	3	2	3	2	3	2	3	3	3	3	3	2	2	3	2	3	3	1	1	1	1	3	3	3	3	3	3	3	1	3	3	3	4
20	3.00	1	4	1	1	5	3	5	3	5	5	5	5	5	5	4	5	1	2	1	2	1	1	1	2	1	1	3	1	2	1	2	2	2	1	2	2	2	1	5	4	5	4	5	5	2	3	2	1
21	3.00	0	2	3	1	3	4	4	3	2	2	4	4	4	3	3	3	3	2	3	3	2	3	3	3	2	2	3	3	2	3	3	3	1	1	1	1	3	3	4	3	3	2	3	4	4	4	3	3
21	3.00	0	3	3	1	3	2	2	3	3	2	4	4	4	2	2	3	2	1	2	2	1	2	2	1	2	1	2	1	2	1	1	1	1	2	2	1	1	1	2	2	3	3	4	3	3	2	2	2
21	3.00	0	3	2	4	2	2	3	2	2	3	1	2	2	1	1	2	3	3	4	2	3	3	2	2	2	2	2	3	3	3	3	3	2	2	2	2	3	3	3	3	3	3	1	3	3	3	3	3
22	4.00	1	3	4	1	3	2	4	4	4	4	5	5	4	3	3	5	5	5	5	3	2	4	5	5	4	5	5	3	3	3	5	5	3	3	3	3	5	5	4	5	4	4	5	5	4	3	3	4
22	4.00	0	3	2	1	4	3	4	4	4	5	5	5	5	5	4	5	3	3	4	4	3	4	4	5	5	5	5	3	5	4	4	5	3	3	5	4	4	5	3	4	3	3	4	4	3	2	3	2
22	4.00	1	2	4	4	4	2	3	4	4	3	4	3	3	4	2	3	3	4	4	4	2	3	3	3	3	3	3	4	3	2	3	4	2	3	3	2	3	4	3	4	3	4	3	4	2	3	2	2
22	4.00	1	2	4	4	4	3	4	4	5	4	4	5	4	4	4	4	3	3	3	2	2	3	2	1	2	1	3	3	3	2	3	4	3	3	3	2	3	4	3	4	3	4	4	3	3	3	2	2
23	3.00	1	4	1	1	4	4	3	3	2	3	4	5	5	5	3	3	3	3	3	4	4	3	3	3	3	3	4	3	3	3	4	4	3	3	3	3	4	4	3	4	4	4	4	4	4	2	2	4
23	3.00	0	5	1	2	4	4	3	3	3	2	4	5	5	5	3	3	4	3	3	4	4	3	5	3	5	3	4	3	3	5	4	4	3	3	3	3	4	4	3	4	4	4	4	4	2	3	4	2
23	3.00	0	3	3	1	3	2	3	3	4	2	4	4	4	4	3	3	2	3	2	3	2	3	3	3	4	3	2	3	2	3	3	3	3	3	2	3	3	3	4	4	4	4	4	3	4	4	3	4
24	4.00	0	3	3	1	3	2	4	4	4	3	5	5	5	5	4	4	3	5	3	3	2	4	3	3	3	3	3	3	2	2	3	4	3	2	2	1	3	4	3	3	3	3	4	3	3	2	2	2
24	4.00	1	3	1	1	3	3	4	4	3	3	4	4	5	5	3	5	4	3	4	3	3	4	4	3	4	4	4	3	3	3	4	4	3	3	3	3	4	4	3	4	4	4	3	4	3	3	3	4
24	4.00	1	2	2	1	2	1	1	1	2	1	2	2	1	2	2	1	2	3	2	2	2	2	2	3	2	2	2	2	2	2	2	1	4	3	4	3	5	3	2	1	2	1	2	2	3	3	4	3
24	4.00	1	2	1	1	3	4	5	5	5	3	4	4	4	4	4	5	3	3	3	3	4	5	3	4	3	3	4	3	4	4	5	4	2	3	3	2	3	2	1	2	2	1	2	1	5	4	5	3
25	4.00	0	3	2	1	4	2	4	5	4	2	4	5	5	5	4	4	3	4	3	4	2	4	3	3	3	3	3	3	3	3	2	3	2	3	2	3	2	4	4	4	5	5	5	4	2	3	1	2
25	4.00	1	2	4	4	5	4	5	3	3	5	3	3	3	3	3	4	1	1	1	1	1	1	2	1	1	1	2	1	2	1	1	2	1	1	2	1	2	1	5	4	5	2	4	3	2	1	2	1
25	4.00	0	2	3	4	3	3	4	4	4	4	4	4	4	4	3	5	3	3	4	3	3	4	3	3	4	3	4	3	3	3	3	4	3	3	3	3	3	4	4	4	3	3	3	4	3	3	3	2
25	4.00	0	2	2	1	3	3	4	3	3	3	4	4	4	4	3	3	4	4	3	3	3	3	3	3	3	3	3	3	3	3	3	3	3	3	3	3	3	3	3	4	4	4	4	4	4	4	3	4
26	3.00	1	2	3	1	1	2	2	1	1	1	2	1	2	1	1	2	3	3	3	3	3	5	3	3	3	3	3	3	3	3	4	4	2	3	3	3	2	4	1	2	3	2	1	2	3	4	3	3
26	3.00	0	2	4	1	4	1	3	4	4	3	3	3	3	3	3	3	3	3	2	3	3	3	3	3	3	3	3	3	3	3	3	2	3	3	3	3	3	4	3	3	3	3	3	3	3	3	3	3
26	3.00	0	3	3	4	3	3	2	3	3	2	3	2	2	2	1	3	3	4	4	3	3	3	3	3	3	3	3	4	4	4	5	5	2	2	3	2	3	2	4	4	4	4	4	4	2	3	2	1
27	3.00	0	3	2	1	3	3	3	2	3	3	2	3	2	2	2	3	3	3	2	3	3	3	3	3	3	3	3	3	2	2	2	2	1	1	1	1	3	3	2	2	3	3	2	4	3	3	3	3
27	3.00	0	3	3	1	4	5	4	3	4	5	4	3	4	3	5	5	1	2	2	1	2	2	1	2	1	2	3	2	3	2	3	3	1	1	1	1	3	3	4	5	4	5	4	4	2	1	2	3
27	3.00	0	2	3	1	3	3	3	3	3	3	2	3	2	3	2	4	3	3	4	3	3	3	3	3	3	3	4	3	3	3	3	3	1	1	1	1	3	3	3	3	3	3	3	2	2	3	2	2
28	3.00	1	2	4	1	5	4	4	5	4	2	4	5	5	4	4	5	3	3	4	5	4	4	3	3	3	2	4	4	2	3	4	5	2	2	2	3	3	2	2	2	1	3	1	2	3	3	3	3
28	3.00	0	3	2	1	3	3	3	2	3	3	4	5	3	4	2	3	2	3	3	3	3	3	3	3	4	3	4	4	2	4	3	4	2	2	3	2	3	4	4	3	3	3	3	1	4	5	3	4
28	3.00	1	2	3	4	3	3	3	3	3	3	3	3	3	3	3	3	3	2	2	3	3	3	3	2	2	3	3	2	3	2	1	2	1	1	2	1	1	1	3	4	3	4	3	3	2	4	2	3
29	4.00	0	3	3	2	3	4	4	4	3	4	3	4	4	4	3	2	3	2	3	3	4	3	4	3	4	3	4	3	4	3	4	4	5	3	4	4	2	3	2	3	3	2	2	2	5	4	5	4
29	4.00	0	2	3	1	4	3	4	3	3	2	4	4	4	4	3	3	4	2	4	4	3	4	3	3	3	3	3	4	3	3	3	3	2	2	2	3	3	3	3	3	3	3	3	4	5	5	4	4
29	4.00	0	2	2	3	3	3	4	4	3	4	3	4	4	4	3	3	4	4	4	3	3	4	4	4	4	4	4	5	4	4	4	4	4	5	4	4	4	4	4	4	4	4	4	3	3	3	3	4
29	4.00	0	3	3	1	4	3	4	2	2	4	4	2	2	3	3	3	5	3	2	4	3	4	2	4	2	3	2	4	2	3	1	5	3	4	2	3	2	2	4	3	2	3	4	2	4	4	3	3
30	3.00	0	3	4	3	4	3	5	2	2	4	4	5	4	5	3	5	2	3	4	4	3	5	3	3	4	2	4	3	2	3	3	4	2	3	4	3	2	4	3	4	2	3	3	3	4	4	4	3
30	3.00	0	2	4	1	1	3	2	2	2	2	1	2	3	3	2	2	5	5	5	3	3	2	3	3	2	3	3	3	3	4	4	4	2	1	1	1	2	1	3	3	3	3	3	3	5	5	4	3
30	3.00	0	2	3	1	1	2	1	2	1	2	1	2	1	1	2	1	3	2	3	4	3	4	3	4	4	3	5	4	3	3	4	4	1	1	1	1	1	2	3	3	2	3	2	3	2	2	1	1
31	4.00	1	4	1	1	5	3	5	3	2	2	5	5	5	4	3	5	1	2	2	3	1	2	1	2	1	2	1	2	1	2	1	1	1	2	3	2	1	2	3	4	3	4	5	5	2	1	2	1
31	4.00	1	3	4	1	3	2	2	1	2	2	1	2	2	2	1	1	2	1	2	1	2	2	2	3	3	2	2	1	2	3	2	2	3	2	1	2	2	3	2	1	2	1	2	1	4	4	3	3
31	4.00	0	3	2	1	4	5	4	3	4	2	5	1	5	4	5	2	1	1	2	1	2	1	2	2	1	2	2	1	2	1	2	1	2	1	2	2	2	1	3	4	4	5	4	5	1	2	2	1
31	4.00	0	2	1	1	5	3	5	3	5	3	5	5	5	5	4	5	1	2	1	2	1	2	2	1	1	2	2	2	1	2	2	1	1	2	2	1	1	2	5	4	3	4	5	5	2	2	2	1
32	5.00	1	2	3	2	5	3	3	4	3	3	3	4	4	4	3	3	3	3	3	5	3	3	3	2	4	1	4	4	3	5	2	3	2	3	2	3	2	3	4	3	3	3	3	5	3	5	3	4
32	5.00	1	2	1	1	3	2	4	3	3	2	5	4	5	5	3	3	2	1	2	2	3	2	1	2	3	2	2	1	2	2	3	2	1	3	1	1	3	5	3	4	4	4	3	3	2	3	2	2
32	5.00	1	2	3	3	2	3	3	3	2	3	2	3	2	2	2	1	2	3	2	4	3	3	3	2	3	2	2	2	3	2	2	3	1	1	1	1	2	3	3	4	1	2	4	4	3	3	3	3
32	5.00	0	4	2	1	3	4	3	3	3	3	2	3	2	2	2	3	2	3	3	3	4	3	4	4	4	3	3	3	4	3	3	3	1	1	1	1	3	3	3	3	3	3	4	5	3	3	3	4
32	5.00	0	2	3	2	3	4	3	3	3	1	2	2	3	2	2	3	3	2	3	3	4	3	2	3	3	3	3	2	2	2	3	3	2	2	2	2	3	3	3	3	3	3	4	5	3	3	3	4
33	4.00	0	3	3	1	2	1	2	2	1	2	2	1	1	2	1	2	3	3	4	2	1	2	3	3	3	2	2	3	4	4	5	1	3	1	1	1	2	1	1	1	1	1	1	2	4	4	4	5
33	4.00	0	2	3	2	5	3	5	5	3	4	5	5	5	5	4	5	3	2	1	2	3	3	2	3	2	1	1	3	3	3	3	2	2	3	1	3	3	1	4	4	3	4	4	3	2	1	3	1
33	4.00	1	4	1	1	3	4	4	4	4	4	4	4	4	4	4	4	1	2	4	2	3	2	4	1	2	2	3	2	3	2	2	2	2	3	1	2	3	1	4	5	5	4	5	5	1	2	3	1
33	4.00	0	2	3	1	2	1	3	2	2	2	2	3	2	1	2	2	1	1	2	2	1	1	1	2	1	1	1	1	2	1	1	2	1	1	2	2	1	1	4	5	4	2	3	3	2	2	2	1
34	4.00	1	3	4	4	1	3	2	3	2	2	3	2	1	1	1	2	3	2	2	3	2	2	1	3	2	2	2	2	2	3	2	2	2	3	4	3	4	4	3	4	3	4	3	5	2	3	2	1
34	4.00	1	2	3	1	3	3	3	3	3	4	3	3	3	3	3	3	3	3	3	3	3	3	3	3	5	3	4	3	3	3	3	3	3	3	3	3	3	3	2	2	1	2	1	1	4	4	3	3
34	4.00	0	2	4	2	3	2	3	2	2	3	2	3	3	3	2	2	3	2	2	1	2	3	2	2	2	2	3	2	3	2	2	2	3	4	3	4	4	4	2	2	2	3	2	3	2	3	2	1
34	4.00	1	2	3	1	3	5	5	3	3	5	3	2	3	2	2	2	3	3	3	3	5	5	2	3	3	1	1	4	4	3	3	3	2	3	3	3	3	3	3	3	3	3	3	5	3	3	4	3
35	5.00	0	3	2	1	4	3	4	3	4	4	4	4	3	3	3	4	3	2	3	4	3	4	4	3	3	4	4	5	4	5	3	3	5	5	5	5	3	3	4	2	3	4	3	4	4	5	4	5
35	5.00	0	2	3	1	3	3	3	3	3	2	3	3	3	3	3	3	3	2	3	3	3	3	3	3	4	3	3	5	1	2	3	3	2	1	2	1	3	3	3	4	3	4	3	3	4	3	4	3
35	5.00	0	3	3	2	3	3	3	3	4	3	5	5	4	5	3	3	2	4	3	3	3	3	5	5	5	4	5	3	4	5	4	3	4	3	4	5	4	3	5	4	3	4	5	5	4	3	3	3
35	5.00	0	3	3	3	3	2	3	2	3	3	4	5	4	4	4	4	4	3	4	3	2	3	5	4	5	5	5	3	3	4	2	3	5	3	3	4	2	3	4	2	4	3	3	3	2	4	2	3
35	5.00	1	3	1	1	4	3	4	3	3	2	4	4	4	3	3	4	3	3	3	4	3	4	3	3	4	3	3	3	3	3	3	4	3	3	3	3	3	4	4	3	2	3	4	4	4	4	4	4
36	4.00	1	3	3	1	4	2	4	2	3	2	4	4	5	4	3	3	4	4	4	4	2	4	5	5	5	3	4	3	2	4	4	3	3	2	4	3	4	3	2	3	2	4	2	5	4	4	4	4
36	4.00	1	3	2	1	4	3	5	2	5	4	5	2	5	2	5	5	1	2	1	2	1	1	1	1	2	2	2	3	3	3	2	1	1	2	2	1	2	1	5	5	4	4	3	5	2	3	2	2
36	4.00	1	3	4	1	2	3	3	3	3	2	2	3	3	2	1	4	2	3	3	2	3	3	3	4	4	4	4	4	2	2	4	3	4	4	2	2	4	3	3	3	3	4	3	4	3	3	2	3
36	4.00	0	2	3	3	5	5	3	5	4	5	3	3	2	5	2	5	1	2	3	2	3	3	2	3	3	1	3	3	2	3	3	2	2	1	2	1	3	3	4	5	4	5	4	5	2	3	1	1
37	4.00	0	3	3	1	5	4	4	4	2	5	5	2	5	4	5	3	1	2	3	2	3	1	2	1	1	3	2	3	3	1	3	1	3	1	3	2	3	4	4	5	4	5	4	5	2	2	1	1
37	4.00	0	2	3	4	3	3	4	3	3	3	4	4	4	4	3	4	3	4	4	3	2	4	3	3	5	3	3	3	3	3	3	3	3	3	3	3	3	3	3	3	3	3	3	3	4	4	4	4
37	4.00	1	2	4	4	3	3	3	2	2	2	2	3	2	1	2	1	2	3	2	2	3	3	2	3	2	3	1	2	2	2	1	2	3	1	2	2	3	4	4	4	3	3	5	4	2	3	2	2
37	4.00	0	2	3	2	4	3	3	3	3	2	4	4	4	4	3	3	3	2	3	4	3	3	3	3	3	3	3	3	3	3	4	4	3	3	3	3	4	4	4	4	3	3	4	5	4	4	4	4
38	4.00	1	2	2	1	4	3	3	3	3	3	4	4	3	3	2	3	2	2	2	2	3	3	2	2	3	2	3	2	3	2	3	4	2	2	1	1	3	4	3	4	3	4	3	4	4	4	3	4
38	4.00	1	2	2	1	4	4	4	3	3	4	3	4	3	3	3	3	3	3	3	4	3	4	3	4	3	3	4	4	4	3	3	4	4	4	4	3	3	4	5	4	3	4	4	2	4	4	4	4
38	4.00	1	2	1	1	3	3	3	3	3	4	3	3	4	4	3	3	3	3	3	3	3	3	4	4	3	3	3	4	4	3	3	3	4	4	4	3	3	3	3	4	3	4	4	4	4	4	4	4
38	4.00	0	2	4	1	3	3	4	3	4	3	4	4	4	4	3	4	4	4	4	3	3	4	3	3	3	3	3	3	2	1	3	3	2	3	2	2	3	3	3	4	4	3	3	4	3	3	3	3
39	5.00	0	3	3	1	4	4	5	4	4	4	3	4	3	4	4	4	4	3	4	4	4	5	2	4	4	3	4	3	3	3	3	3	2	3	2	2	3	2	3	3	4	3	3	4	2	2	2	2
39	5.00	0	2	4	1	1	1	2	1	1	2	2	2	1	1	1	2	3	3	4	2	1	2	1	1	3	1	1	3	3	4	3	3	2	1	2	1	1	1	3	4	4	4	3	3	2	3	2	3
39	5.00	0	1	3	2	4	3	3	4	3	3	3	4	4	3	3	4	3	3	4	4	3	3	3	1	4	3	4	2	3	3	3	4	2	3	2	2	3	2	3	3	3	4	3	3	3	3	3	4
39	5.00	1	1	1	1	4	4	4	3	4	4	4	4	4	5	3	4	2	3	2	4	4	4	3	2	3	3	4	2	2	2	4	4	3	2	2	2	4	4	3	4	3	4	4	4	3	2	3	2
39	5.00	0	2	2	1	1	2	3	2	3	2	3	3	3	3	2	3	4	3	2	1	2	1	2	2	2	1	1	3	4	4	2	1	1	1	2	1	3	1	3	2	3	3	2	3	3	2	2	2
40	5.00	0	2	4	4	1	2	3	1	1	1	1	2	2	1	1	2	2	2	3	3	3	3	1	3	3	2	3	2	2	1	3	3	2	3	4	4	4	4	1	2	1	2	2	1	4	4	4	4
40	5.00	0	3	4	3	1	1	2	1	1	3	1	1	2	3	2	1	2	3	3	3	2	3	2	3	3	3	2	3	4	3	3	3	2	2	3	3	3	3	3	3	3	3	2	3	4	4	4	4
40	5.00	0	3	3	1	2	3	2	2	3	3	3	2	3	3	4	1	3	3	3	2	3	2	2	1	2	2	3	3	4	4	2	2	2	3	2	3	2	2	3	3	3	4	4	3	4	3	2	2
40	5.00	1	4	1	1	3	3	3	2	3	2	4	4	3	3	2	3	3	3	3	3	2	3	4	4	4	4	4	3	3	3	4	2	2	1	2	2	2	1	3	3	2	2	3	4	2	3	3	2
40	5.00	0	2	4	1	2	1	1	2	1	2	1	1	1	2	1	1	5	5	4	2	2	3	4	3	5	3	3	3	4	4	3	2	4	3	4	4	3	2	1	2	2	1	2	1	4	3	3	2
41	3.00	1	3	3	1	4	4	4	4	4	4	4	4	3	3	3	5	2	3	2	3	4	3	5	3	4	3	5	3	4	3	3	2	3	4	3	3	3	4	3	3	4	4	3	4	4	4	4	4
41	3.00	0	2	3	2	4	4	4	4	4	4	4	4	4	4	4	4	4	4	4	4	3	3	3	4	3	4	3	4	3	5	3	2	4	4	4	4	4	4	2	3	1	2	1	2	4	4	4	4
41	3.00	0	3	2	1	4	4	4	4	4	4	4	4	4	3	4	4	2	3	4	3	4	2	3	4	3	2	2	3	4	5	4	5	4	4	3	4	2	3	2	2	2	1	2	1	4	4	4	5
42	3.00	1	4	2	1	4	4	4	4	4	4	5	3	5	2	4	4	1	2	2	1	2	1	3	2	2	2	2	3	2	2	3	2	2	4	3	4	3	3	2	5	2	4	3	4	2	1	2	1
42	3.00	0	3	3	3	3	4	4	2	4	4	3	3	3	2	2	3	3	3	2	2	2	3	4	2	3	3	3	4	4	2	4	4	4	3	4	2	3	4	2	3	4	2	3	3	3	3	3	3
42	3.00	0	2	2	1	2	1	2	2	3	3	2	3	3	2	3	2	3	4	3	3	3	3	3	3	3	3	3	3	3	3	3	3	2	4	3	3	4	3	3	4	4	4	3	3	2	1	2	1
43	6.00	0	3	4	1	5	4	3	3	4	3	4	3	4	3	3	4	4	3	3	2	4	4	4	5	5	5	3	4	3	3	4	3	4	4	3	3	4	2	4	2	2	4	2	3	4	4	5	4
43	6.00	0	3	2	1	1	1	2	1	1	1	2	1	2	1	2	1	5	3	5	5	4	4	4	3	4	3	4	3	5	5	3	4	1	1	2	1	1	2	1	1	1	1	1	1	3	4	3	4
43	6.00	0	2	3	4	4	4	4	4	4	4	4	4	4	3	3	4	3	2	4	4	4	3	4	4	4	4	4	4	4	4	4	4	5	4	4	2	4	4	4	4	2	4	2	3	3	4	4	3
43	6.00	1	2	4	1	5	5	3	4	5	5	5	4	4	4	4	5	4	4	3	5	5	5	5	5	5	4	5	5	3	4	5	5	3	4	5	5	4	3	2	2	1	2	2	2	3	4	3	3
43	6.00	1	2	4	2	5	3	4	4	5	3	5	5	5	5	4	5	1	3	3	2	1	2	2	3	2	4	2	3	2	3	2	3	2	2	3	3	3	3	4	5	4	4	4	5	1	2	3	2
43	6.00	1	2	2	1	5	5	4	4	4	4	4	5	5	4	4	5	3	3	5	4	5	4	4	5	5	5	5	5	4	4	4	4	5	5	5	2	4	4	4	4	4	4	3	3	3	3	4	3
44	6.00	1	2	2	2	3	3	3	3	3	2	3	3	3	3	2	2	3	3	3	3	3	3	3	3	3	3	3	3	3	4	4	4	3	3	3	3	3	3	3	3	3	3	3	3	3	3	3	4
44	6.00	0	3	3	4	1	1	1	1	2	1	2	2	1	1	2	1	3	5	5	3	5	3	5	5	5	5	1	3	1	1	2	1	2	3	2	2	3	2	1	2	1	1	1	1	4	4	4	2
44	6.00	0	2	2	2	2	3	1	2	1	1	1	1	2	1	2	1	3	3	4	5	1	2	2	2	2	1	2	4	4	4	1	2	3	4	3	4	3	3	1	2	2	2	1	2	2	3	3	4
44	6.00	1	4	1	1	3	3	4	3	3	3	4	3	4	3	3	4	4	4	4	4	3	3	4	4	4	4	3	3	4	3	3	3	3	4	3	4	4	4	3	4	2	2	4	3	4	4	4	3
44	6.00	1	3	1	1	3	3	4	4	5	5	5	4	4	2	3	5	4	3	4	4	2	4	4	3	3	3	3	3	4	4	5	5	5	4	3	4	5	4	1	1	1	2	1	1	4	4	4	4
44	6.00	0	4	2	1	3	2	4	4	4	4	3	2	4	3	3	3	4	5	4	2	3	2	4	4	3	4	3	2	4	4	4	4	4	3	4	3	4	4	4	2	4	3	2	4	3	4	4	4
45	6.00	1	2	3	1	5	4	5	5	5	4	5	5	5	4	5	4	3	4	3	5	5	4	5	3	4	5	5	4	5	5	5	4	4	5	5	5	5	3	3	2	2	2	2	2	4	4	4	3
45	6.00	1	5	1	1	5	4	5	5	5	5	5	5	5	5	5	5	4	4	5	4	4	5	5	4	5	5	5	4	5	5	5	5	2	5	5	5	4	5	3	4	5	4	3	4	4	4	4	3
45	6.00	0	2	2	1	3	3	4	4	4	3	4	3	3	3	3	4	3	3	4	3	4	4	4	4	4	4	3	3	4	4	4	3	4	3	3	2	3	3	4	4	3	3	3	4	4	4	4	4
45	6.00	1	3	2	1	4	4	3	4	3	4	4	4	3	3	3	4	3	3	3	3	3	3	3	3	3	3	3	3	3	3	3	3	2	2	3	4	4	4	4	4	4	3	3	4	4	5	5	4
45	6.00	1	3	2	1	4	4	4	4	4	4	4	4	4	2	4	4	2	3	4	2	2	4	4	4	4	4	4	4	4	4	4	4	5	5	5	5	5	5	2	3	2	2	3	1	5	5	5	5
45	6.00	1	2	2	1	3	2	3	4	4	3	4	2	3	2	3	3	4	4	5	5	3	2	5	4	4	5	2	5	5	4	4	3	5	4	5	2	4	5	5	4	2	3	2	3	3	4	4	3
46	7.00	0	2	2	2	4	4	4	4	4	3	4	4	4	4	3	5	4	4	4	4	4	4	4	4	4	4	4	4	4	4	4	3	2	2	2	2	2	3	3	3	2	3	2	2	4	4	4	3
46	7.00	0	3	3	1	4	4	4	4	4	4	4	4	4	4	4	4	4	4	4	2	4	4	4	4	4	4	4	4	4	4	4	4	3	2	3	3	3	3	3	3	3	3	3	3	4	4	4	3
46	7.00	0	1	3	3	4	4	4	4	4	4	4	4	4	4	4	4	4	4	4	2	4	4	4	4	4	4	4	4	4	4	4	4	2	2	2	2	2	2	2	2	2	2	2	2	5	4	4	4
46	7.00	1	2	3	2	3	4	3	5	2	3	3	2	2	2	2	3	4	2	4	2	3	4	4	4	4	4	3	4	3	5	4	4	3	4	4	2	2	2	2	2	4	4	4	2	3	3	2	3
46	7.00	1	2	3	1	3	4	4	3	3	3	4	3	3	3	4	3	3	3	4	3	4	4	4	4	4	4	3	4	4	3	3	3	3	2	2	2	2	3	4	3	3	3	3	3	2	3	1	3
46	7.00	0	2	3	2	5	5	5	5	5	5	5	5	5	4	5	5	4	5	5	4	3	5	5	5	5	5	5	5	5	5	5	5	3	3	2	4	4	4	1	2	3	2	1	2	3	2	2	1
46	7.00	0	3	3	1	4	4	4	4	4	4	4	5	5	4	4	4	2	1	2	2	1	2	2	2	1	1	2	1	2	1	4	1	2	2	2	1	2	3	4	5	4	5	4	4	2	3	2	1
47	3.00	1	3	4	1	3	4	4	5	5	5	5	5	5	3	4	5	4	4	3	5	4	5	5	5	5	4	3	4	4	5	5	5	2	2	4	3	3	4	4	3	2	2	2	4	2	4	4	4
47	3.00	1	3	3	1	4	4	4	4	4	4	4	4	4	4	4	4	4	4	4	4	4	4	4	4	4	4	4	4	4	4	4	4	4	3	4	2	2	1	2	4	2	4	4	4	2	3	2	2
47	3.00	1	4	2	1	5	5	5	5	5	5	5	5	2	4	4	5	5	4	3	4	4	4	3	4	4	5	3	5	4	3	4	4	5	2	2	2	4	2	4	1	2	3	5	5	2	3	4	3
48	3.00	0	3	2	1	4	4	3	3	4	5	5	5	5	4	4	5	3	5	5	4	3	3	3	4	4	4	4	4	3	3	4	5	2	3	2	4	4	3	1	2	1	2	1	2	3	4	4	4
48	3.00	1	2	2	2	3	3	2	2	3	3	2	2	2	2	2	2	2	1	2	2	2	2	1	2	2	2	3	2	1	2	1	3	4	4	4	4	2	2	2	3	2	2	2	2	2	3	1	2
48	3.00	0	4	1	1	4	3	3	3	4	3	3	3	4	3	2	3	4	4	3	3	3	4	4	2	2	3	4	3	3	3	4	3	3	3	4	3	3	4	3	2	3	3	4	3	3	4	4	4
49	4.00	1	3	1	1	1	1	1	1	1	1	1	1	1	2	1	1	2	1	3	2	1	2	2	3	2	1	2	2	3	1	2	3	5	4	4	5	4	5	1	2	1	1	1	2	3	4	3	4
49	4.00	1	4	2	1	3	3	3	3	3	3	3	3	3	3	3	3	4	4	4	2	4	4	4	3	3	3	3	3	3	3	3	3	2	3	2	3	3	3	3	3	3	3	3	3	4	4	5	4
49	4.00	0	2	2	1	2	2	4	3	2	3	2	3	4	4	1	3	3	2	2	2	3	1	2	2	2	2	2	2	2	3	2	3	3	4	3	4	3	3	4	4	4	4	4	4	1	2	3	2
49	4.00	0	2	1	1	5	5	4	4	4	4	5	5	5	5	4	5	3	4	5	4	4	5	5	4	5	4	5	5	4	4	4	4	5	5	5	4	5	5	3	1	2	3	1	1	3	4	4	4
50	6.00	0	2	4	1	5	5	5	5	5	5	5	5	5	5	5	5	1	1	1	1	1	1	1	1	1	1	1	1	1	1	1	1	2	1	2	2	2	2	5	5	5	5	5	5	2	2	1	1
50	6.00	1	3	1	1	4	4	4	4	4	4	4	4	4	4	4	4	4	3	4	2	4	4	4	4	4	4	4	4	4	4	4	4	3	5	3	4	3	4	2	2	2	2	2	1	2	4	3	3
50	6.00	0	3	4	1	1	3	2	2	2	2	2	2	3	2	1	2	4	3	5	3	4	4	4	3	4	2	1	3	2	2	4	1	1	2	2	3	2	2	2	2	2	2	3	1	2	2	1	3
50	6.00	1	2	4	1	5	5	3	5	3	5	3	5	3	5	3	5	2	3	2	3	1	3	3	3	2	3	2	3	2	3	1	3	3	3	3	3	3	3	5	5	4	5	4	5	3	2	2	1
50	6.00	0	2	3	1	4	4	4	4	4	4	4	4	3	3	4	4	4	4	4	2	4	4	4	4	4	4	4	4	4	4	4	4	4	2	2	4	3	4	2	3	3	3	3	4	3	4	4	4
50	6.00	0	3	3	1	5	5	5	5	5	4	3	3	3	4	4	4	5	5	5	3	5	3	3	5	5	5	3	3	5	3	5	3	4	5	4	3	4	3	2	2	1	1	1	1	5	5	5	3
51	6.00	0	2	3	3	5	4	4	5	4	3	3	4	3	3	4	4	2	3	2	3	1	2	3	2	1	2	2	2	1	2	1	2	2	4	2	3	2	2	3	4	3	5	4	5	3	2	3	2
51	6.00	0	3	4	1	5	4	5	5	5	5	5	5	5	4	5	5	4	5	5	3	5	5	5	5	5	4	5	4	5	5	5	5	2	3	2	2	2	2	4	5	4	5	4	4	1	2	2	1
51	6.00	1	3	3	3	3	2	2	3	2	3	3	3	2	2	1	3	4	3	2	2	4	4	3	3	3	2	3	3	3	3	2	2	3	4	2	3	4	4	3	5	4	2	3	5	5	5	5	4
51	6.00	1	2	2	2	4	4	4	4	4	4	4	4	4	4	4	4	4	4	4	2	4	4	4	4	4	4	4	4	4	4	4	4	3	3	3	3	3	3	3	3	3	3	3	3	2	4	2	3
51	6.00	0	2	2	1	5	5	5	5	5	5	5	5	5	5	5	5	5	5	5	4	5	5	5	5	5	5	5	5	5	5	5	5	5	5	5	4	4	4	3	4	3	4	4	5	2	2	3	2
51	6.00	1	4	1	1	4	4	4	4	4	4	4	4	4	4	4	4	4	4	4	2	4	4	4	4	4	4	4	4	4	4	4	4	3	4	4	4	4	4	2	3	2	3	2	1	5	5	5	5
52	3.00	1	2	3	1	4	4	4	4	4	4	4	4	4	4	4	4	4	4	4	4	4	4	4	4	4	4	4	4	4	4	4	4	4	4	4	2	2	3	3	3	3	3	3	3	2	3	4	2
52	3.00	0	2	4	1	4	4	5	5	5	5	5	3	4	2	4	4	4	3	5	4	4	3	4	2	4	4	4	4	5	5	5	5	4	2	4	3	3	4	3	2	2	2	1	4	5	5	5	4
52	3.00	0	3	3	3	5	5	5	5	5	5	5	5	5	5	5	5	4	5	4	5	4	5	4	5	5	5	4	5	5	4	5	4	5	5	5	4	5	4	4	3	4	3	4	3	3	3	4	3
53	3.00	1	2	3	2	4	5	5	5	5	3	5	5	5	3	4	5	4	4	3	5	5	5	5	4	4	4	4	5	5	5	5	3	5	3	5	4	4	4	3	2	2	3	3	2	2	2	3	3
53	3.00	0	3	3	2	4	3	3	3	4	4	4	3	3	4	3	4	4	3	4	3	3	2	4	3	3	4	4	3	3	3	4	4	2	4	2	3	3	3	4	3	3	3	3	3	4	5	5	4
53	3.00	1	2	4	2	5	5	5	5	5	5	5	5	5	5	5	5	5	5	5	5	3	5	5	5	5	5	5	5	5	5	5	5	5	4	4	3	4	3	3	4	3	4	5	4	3	4	4	4
54	5.00	0	2	3	1	4	5	4	4	4	4	5	4	4	4	4	5	3	3	4	4	5	3	3	3	2	5	4	3	2	2	4	4	4	4	2	2	2	2	2	2	2	2	2	2	3	4	4	4
54	5.00	1	2	1	2	5	5	5	5	5	5	5	5	5	5	5	5	4	5	4	4	4	5	4	5	5	5	4	5	5	4	5	4	5	5	5	5	5	5	3	4	4	5	4	3	3	4	4	4
54	5.00	1	2	3	1	5	5	5	5	5	5	5	5	5	5	5	5	5	5	5	4	5	5	4	5	5	5	4	4	5	4	5	4	5	5	5	5	5	5	4	2	5	2	5	5	4	5	4	5
54	5.00	0	2	4	1	5	5	5	5	5	5	5	5	5	5	5	5	2	2	2	2	3	2	1	2	3	2	1	2	3	2	1	2	4	2	4	2	5	5	4	5	4	3	3	4	2	3	3	2
54	5.00	1	3	2	1	4	4	4	4	4	3	4	5	5	5	4	4	3	4	5	5	3	4	4	4	4	4	4	4	4	4	4	3	4	2	2	2	2	2	4	5	4	3	4	5	3	4	4	4
55	4.00	1	4	4	2	4	4	4	4	4	4	4	4	4	4	4	4	4	4	4	2	4	4	4	4	4	4	4	4	4	4	4	4	5	3	5	5	2	5	2	2	2	2	2	3	5	5	5	5
55	4.00	0	3	3	1	3	3	4	4	3	3	4	4	4	4	4	3	3	4	4	2	4	4	4	4	4	4	3	3	4	4	3	3	3	3	2	4	3	3	2	2	2	2	4	2	3	4	3	4
55	4.00	0	3	2	1	4	4	4	4	4	4	4	4	4	4	4	4	4	4	4	4	4	4	4	4	4	4	4	4	4	4	4	4	4	4	4	2	2	2	3	2	3	2	2	2	2	3	2	2
55	4.00	0	2	3	2	4	5	5	5	5	5	5	5	5	5	5	5	3	4	5	5	3	3	3	4	4	4	4	5	5	5	5	5	4	2	2	2	2	3	3	3	2	2	3	3	3	2	3	2
56	4.00	0	2	4	1	3	3	2	2	2	2	2	1	2	1	2	1	4	3	5	4	4	2	3	4	4	4	3	3	2	2	3	4	3	2	2	2	2	2	1	2	2	1	2	1	4	3	4	4
56	4.00	1	1	2	1	4	4	4	4	4	4	4	4	4	4	4	4	3	4	5	4	5	5	5	4	4	4	4	4	4	4	4	4	4	4	2	3	4	2	1	1	1	1	1	3	3	4	4	3
56	4.00	1	2	3	4	4	3	3	4	3	3	3	3	3	3	2	3	4	3	4	2	3	3	3	3	3	4	4	3	3	4	3	3	2	3	3	3	3	3	3	4	4	4	4	3	3	3	3	3
56	4.00	1	3	2	1	4	3	3	3	3	3	3	3	4	4	3	4	3	4	5	3	3	3	3	3	3	3	3	3	3	3	3	3	3	4	3	3	3	3	3	3	3	3	3	3	3	4	4	4
57	3.00	0	3	4	1	4	4	4	4	4	4	4	4	3	3	4	4	4	2	4	4	4	4	4	4	4	4	4	4	4	4	4	4	3	3	3	3	2	2	2	2	2	2	2	2	3	4	4	2
57	3.00	1	3	3	2	4	4	5	4	5	4	5	4	5	4	5	4	5	5	5	5	5	5	5	5	5	5	5	5	5	5	5	5	5	5	5	5	5	5	2	1	2	2	3	1	4	5	4	5
57	3.00	0	3	4	1	3	2	4	4	5	3	4	4	5	3	3	4	4	5	5	2	2	2	2	4	4	4	3	2	4	4	5	3	4	4	3	4	4	4	3	4	4	4	3	3	4	5	4	4
58	3.00	1	2	2	2	3	3	3	3	4	4	4	4	4	3	3	4	4	3	4	3	4	3	4	4	4	4	3	3	3	3	4	4	3	4	3	3	3	4	4	3	4	4	4	3	3	2	3	3
58	3.00	1	3	2	1	4	4	4	4	4	4	4	4	4	4	4	4	5	5	4	2	4	4	4	4	4	4	4	4	4	4	4	4	2	3	2	3	2	2	2	3	4	4	4	2	3	4	4	3
58	3.00	0	2	2	1	4	4	3	4	5	2	5	2	1	2	2	3	2	3	2	4	2	4	4	4	4	4	4	4	3	4	5	2	3	3	4	2	4	4	2	1	1	2	3	1	3	4	4	2
59	3.00	1	3	3	2	4	5	5	4	5	3	4	4	5	5	4	4	3	4	3	5	5	5	5	4	2	4	4	5	5	4	5	3	2	4	2	4	4	3	3	1	1	1	1	3	3	3	4	4
59	3.00	0	2	2	1	3	4	3	4	4	4	4	4	4	3	3	4	4	2	4	4	4	3	4	4	3	4	3	4	3	4	4	4	3	3	3	3	4	3	4	4	4	4	3	3	3	4	4	2
59	3.00	0	2	4	2	4	3	4	4	5	3	5	5	5	4	3	5	5	3	5	4	4	4	4	5	4	5	4	3	4	4	5	2	2	2	2	4	3	4	4	4	4	4	4	4	2	2	3	3
60	8.00	1	2	4	1	3	3	4	4	4	3	4	3	3	3	3	4	3	2	2	3	2	2	2	2	2	4	3	3	4	4	4	3	4	4	4	4	4	4	4	4	4	4	4	4	3	5	5	4
60	8.00	0	2	4	1	4	4	4	4	5	4	4	4	4	4	4	4	2	3	2	2	3	1	2	3	2	2	3	2	1	2	3	2	1	2	1	2	1	1	4	4	4	3	3	3	2	2	3	1
60	8.00	0	2	4	1	2	2	1	2	3	1	2	2	1	1	2	1	1	3	2	2	2	3	2	3	2	3	2	2	3	2	2	2	1	2	2	2	2	1	2	2	1	1	2	1	3	5	4	4
60	8.00	0	3	3	2	3	3	3	3	3	4	4	3	4	4	3	4	2	3	3	2	2	2	2	2	2	3	2	3	2	3	3	2	3	3	3	3	3	3	3	3	3	3	3	3	4	4	4	4
60	8.00	1	3	2	1	4	4	2	4	4	4	4	4	4	4	4	4	3	4	3	5	2	1	1	2	2	2	4	4	2	4	4	4	1	2	1	1	3	2	5	5	5	5	5	5	1	1	1	1
60	8.00	1	3	3	1	4	4	4	4	4	4	4	2	2	2	3	4	3	3	4	4	4	4	4	3	4	4	4	4	4	4	4	4	2	2	2	2	2	4	4	4	2	4	4	3	3	2	2	2
60	8.00	0	2	2	1	4	4	3	3	3	3	3	4	4	4	3	4	3	4	4	4	3	3	4	5	5	4	4	4	3	3	3	3	4	4	4	4	4	4	4	4	4	4	4	3	3	4	4	4
60	8.00	0	2	2	1	5	5	5	5	5	5	5	5	5	5	5	5	4	5	5	5	5	5	5	5	5	5	5	5	5	5	5	5	4	4	5	4	5	4	3	4	4	5	4	3	2	2	3	2
61	7.00	1	2	3	1	4	4	4	4	4	4	4	4	4	4	4	4	4	3	4	3	4	4	4	4	4	4	4	4	4	4	4	4	2	2	2	2	2	2	2	2	2	3	2	2	3	4	4	4
61	7.00	1	2	1	1	3	3	3	3	3	3	3	3	4	3	2	3	5	3	4	3	4	4	3	3	3	3	3	3	3	3	3	3	3	3	3	3	4	3	4	3	2	3	4	4	3	4	4	3
61	7.00	1	2	3	4	2	3	2	3	2	3	3	2	3	2	2	2	3	2	2	4	3	2	2	2	3	4	2	2	2	3	2	3	1	2	1	2	2	1	5	5	4	4	4	2	2	3	2	1
61	7.00	0	2	4	1	5	5	5	5	5	5	5	5	5	5	5	5	5	5	5	4	5	5	5	5	5	5	5	5	5	5	5	5	3	4	5	5	5	4	3	3	4	5	4	3	5	4	5	4
61	7.00	0	3	2	2	4	4	4	4	4	4	4	4	4	4	4	4	2	1	2	1	2	1	2	2	3	4	4	2	2	3	2	3	4	3	2	4	3	2	3	5	3	4	5	4	2	3	2	1
61	7.00	0	2	2	4	5	3	5	3	5	3	5	3	5	3	4	4	5	5	5	3	3	3	3	3	5	3	5	3	5	3	5	3	3	3	3	3	3	3	3	3	3	3	3	2	2	3	4	3
61	7.00	1	2	4	1	4	4	4	4	5	5	5	5	5	4	4	5	4	4	4	4	4	4	4	4	5	4	4	4	4	4	5	5	3	4	3	4	3	4	1	1	1	2	1	1	3	4	5	4
62	5.00	1	3	3	4	5	3	3	3	3	3	3	3	3	3	2	3	3	3	5	3	3	5	4	4	4	4	5	3	3	3	3	3	2	2	2	4	2	3	1	1	1	1	2	1	2	3	2	2
62	5.00	0	2	1	1	3	3	3	2	3	3	3	3	3	3	3	3	5	5	4	4	3	3	3	3	3	3	3	3	3	2	3	3	2	3	2	2	2	1	2	2	2	2	2	2	5	3	5	4
62	5.00	1	2	1	1	4	4	4	4	4	4	4	3	4	3	3	5	4	4	4	4	4	4	4	4	4	4	4	4	4	4	4	4	5	4	3	4	4	4	2	4	2	4	4	2	5	5	5	5
62	5.00	1	4	1	1	1	2	1	1	2	3	2	1	2	1	2	1	4	5	5	3	3	4	3	3	4	4	4	4	3	4	3	3	4	4	3	3	3	4	1	2	1	2	2	1	5	4	3	4
62	5.00	1	3	1	1	2	2	2	2	3	2	3	2	2	2	2	2	3	3	2	4	3	2	2	2	3	2	2	2	2	2	3	4	2	3	2	3	2	1	3	2	3	2	3	2	4	4	4	4
63	5.00	0	3	2	2	2	3	3	3	3	3	3	3	3	3	2	2	3	2	2	4	3	3	3	3	3	2	2	2	3	3	3	3	4	3	4	2	4	4	4	4	4	4	4	4	2	1	2	3
63	5.00	0	3	2	1	4	3	4	3	2	3	3	4	3	4	2	3	3	4	4	3	2	3	4	3	2	3	4	3	4	3	2	3	4	4	4	3	3	4	2	2	2	2	4	3	2	3	4	4
63	5.00	0	2	3	2	5	5	5	4	5	4	4	4	4	4	4	4	3	4	5	4	4	3	4	4	4	4	5	5	5	4	5	4	5	3	4	2	3	4	4	2	2	2	2	3	2	2	3	3
63	5.00	0	3	3	4	3	3	4	4	3	4	3	3	3	4	3	4	3	3	3	2	3	4	3	3	4	3	3	3	4	4	3	4	4	4	4	4	5	5	2	2	2	2	1	2	4	3	4	3
63	5.00	0	3	2	1	4	4	3	4	4	3	4	4	4	4	4	4	3	4	4	4	3	3	4	4	4	3	4	4	3	4	4	3	3	4	4	2	4	4	4	3	5	2	4	5	3	4	3	4
64	5.00	0	3	2	2	4	4	4	4	3	2	4	2	4	2	4	3	4	4	4	2	4	4	4	4	4	4	4	4	4	4	3	2	2	3	4	2	3	2	2	1	1	3	1	1	3	4	4	3
64	5.00	0	2	3	4	2	2	2	2	1	2	2	2	2	2	1	2	3	3	4	2	4	4	2	3	3	2	2	2	2	2	3	3	2	4	4	2	2	3	4	4	3	4	1	4	2	2	2	3
64	5.00	1	3	1	1	3	4	3	4	5	5	5	5	4	4	3	4	3	3	2	4	4	4	4	5	4	3	3	4	1	1	5	5	3	2	3	3	2	2	3	3	3	4	4	3	3	4	3	5
64	5.00	0	2	2	2	4	4	4	4	4	4	4	4	4	4	4	4	4	4	4	4	4	4	4	4	4	4	4	4	4	4	4	4	4	4	2	2	2	2	2	2	2	2	2	2	2	2	3	2
64	5.00	1	4	2	2	5	4	5	3	5	2	5	5	4	5	5	5	2	2	1	2	2	2	1	2	2	2	1	2	2	2	2	1	1	2	3	1	2	2	4	5	5	4	5	4	2	2	2	3
65	5.00	1	3	3	1	5	4	5	4	5	5	5	5	4	5	4	5	4	4	3	5	3	5	5	5	5	5	5	4	5	4	5	2	5	5	5	2	4	5	3	3	2	3	4	4	4	4	4	4
65	5.00	0	2	4	1	4	5	5	5	5	5	5	4	4	2	4	5	4	4	5	4	4	4	5	4	4	5	4	5	5	5	5	5	5	3	4	5	5	5	1	2	1	2	1	2	4	4	4	4
65	5.00	0	2	3	2	5	5	5	5	5	5	5	5	4	3	4	5	5	4	5	4	5	4	5	4	4	4	5	5	4	5	5	5	5	4	3	4	4	5	3	2	2	2	1	1	4	4	4	4
65	5.00	1	2	2	1	4	4	4	4	4	2	4	3	4	3	3	4	4	4	4	2	4	4	4	4	4	4	4	4	4	4	4	2	2	2	2	2	2	2	2	2	2	2	2	2	2	3	2	1
65	5.00	0	2	3	1	4	4	4	4	4	4	4	4	4	4	4	4	4	4	4	2	4	4	4	4	4	4	4	4	4	4	4	4	3	3	2	2	3	3	4	4	4	4	4	4	2	2	3	2
66	3.00	0	2	3	1	4	4	3	5	4	3	5	3	2	4	3	4	4	4	4	2	4	4	4	4	4	4	4	4	3	5	4	3	4	4	4	4	4	4	4	4	4	4	4	3	4	4	4	4
66	3.00	0	2	3	3	4	4	4	4	4	4	3	3	4	4	4	4	5	4	3	5	4	4	3	5	5	4	4	4	4	4	4	4	5	4	2	2	4	4	4	2	2	4	4	2	3	2	3	2
66	3.00	0	3	2	1	4	4	2	4	2	4	4	2	3	4	3	3	3	2	4	2	4	4	4	4	4	4	4	4	2	4	2	4	3	3	3	3	3	3	3	3	3	3	3	3	4	3	3	4
67	3.00	1	5	1	1	3	3	3	3	3	3	3	3	3	3	3	3	4	4	5	4	3	3	3	3	3	3	3	3	3	3	3	3	2	2	2	2	2	4	4	4	4	4	4	2	2	3	4	3
67	3.00	1	4	2	1	3	4	5	4	5	5	5	4	5	4	4	4	4	4	5	2	4	4	4	4	4	5	3	4	5	4	5	2	4	4	4	4	4	4	5	4	5	4	4	4	3	4	4	3
67	3.00	1	3	3	1	4	3	3	3	4	3	4	3	4	3	3	4	3	4	5	3	3	3	4	3	4	3	4	3	3	3	4	3	4	3	4	2	4	3	2	4	3	4	3	4	2	3	3	2
68	3.00	1	2	3	1	4	4	4	4	4	4	4	4	4	4	4	4	3	2	3	4	1	3	2	2	3	2	3	2	3	2	3	2	3	3	3	3	3	3	4	5	4	4	5	4	1	2	2	1
68	3.00	1	2	3	1	4	4	4	4	4	4	4	4	4	4	4	4	4	2	3	4	5	4	5	4	4	5	4	4	5	3	4	3	3	3	2	2	3	3	3	3	3	3	3	3	2	3	3	3
68	3.00	0	3	4	1	4	4	4	4	4	4	4	4	4	4	4	4	3	4	5	3	4	2	3	4	2	3	4	3	4	3	4	5	2	2	2	2	2	2	2	2	2	2	2	2	2	3	2	2
69	4.00	1	2	4	1	3	4	3	4	3	2	2	3	2	3	3	2	2	3	3	2	2	3	4	3	3	2	3	4	3	2	1	2	2	1	2	2	2	3	3	3	2	4	3	4	4	4	4	4
69	4.00	1	3	2	1	1	2	2	1	1	2	3	2	1	2	1	2	3	3	3	3	4	4	5	1	2	3	4	5	2	3	1	4	2	2	3	3	2	3	1	2	3	2	1	2	3	4	4	4
69	4.00	0	2	3	1	5	4	4	3	5	4	3	4	4	4	4	4	4	4	3	2	4	5	4	4	5	3	5	4	4	3	5	4	3	3	4	4	4	3	5	4	3	3	4	4	1	4	4	4
69	4.00	0	3	3	2	3	4	4	4	3	4	3	4	3	3	3	4	3	3	3	3	3	3	4	4	3	3	3	4	4	4	3	4	3	4	2	3	3	2	3	3	2	2	1	2	4	4	4	4
70	4.00	0	5	2	1	4	4	4	5	5	4	3	3	2	1	3	4	3	1	2	2	2	2	3	2	3	1	2	2	1	2	2	1	5	5	4	4	4	4	4	3	4	5	4	3	2	3	2	1
70	4.00	1	2	3	1	5	5	5	5	5	5	5	5	5	5	5	5	5	5	5	4	5	5	5	4	5	4	5	5	4	5	4	5	5	4	3	5	5	5	5	4	5	4	3	4	2	3	1	2
70	4.00	1	2	3	1	4	4	4	4	4	4	4	4	4	4	4	4	3	5	4	5	3	4	5	4	3	4	5	4	4	5	4	4	4	5	4	5	4	3	2	3	1	2	2	1	3	4	3	5
70	4.00	0	2	4	1	2	3	2	3	2	3	3	3	2	2	2	2	3	2	3	3	3	2	1	2	2	3	2	2	4	3	2	3	1	2	2	2	2	2	4	4	3	3	4	3	4	4	4	3
71	4.00	0	2	3	2	4	4	4	4	4	4	4	4	4	4	4	4	4	4	4	3	4	4	4	4	4	4	4	4	4	4	4	4	2	3	2	2	2	2	4	5	4	5	3	4	4	4	4	3
71	4.00	1	3	2	1	4	4	4	4	4	4	4	4	4	4	4	4	4	4	4	3	3	4	4	3	3	4	4	4	4	4	4	4	2	5	2	2	2	3	4	3	5	3	3	2	2	3	2	2
71	4.00	1	3	3	1	2	1	2	2	1	2	1	3	2	1	2	1	3	4	3	3	3	3	4	3	5	5	2	3	4	3	5	4	3	4	4	4	4	2	4	4	4	3	4	3	4	5	4	3
71	4.00	0	3	3	1	4	4	4	4	4	4	4	4	4	4	4	4	3	4	4	4	4	4	4	4	4	4	4	4	4	4	4	4	3	4	4	4	4	4	2	2	2	2	2	2	5	5	4	5
72	4.00	1	3	2	1	3	4	4	4	4	2	4	3	4	2	3	4	4	3	5	2	2	2	3	3	4	4	3	1	4	4	4	2	2	2	2	4	4	4	2	3	2	4	4	4	3	5	5	3
72	4.00	1	3	2	4	5	5	5	5	5	5	5	5	4	4	5	5	1	2	3	2	1	2	3	2	1	2	3	2	1	2	3	2	1	1	2	1	2	2	4	4	5	5	4	4	1	2	2	2
72	4.00	1	2	3	2	4	4	4	4	4	4	4	4	4	4	4	4	4	4	4	4	4	4	4	4	4	4	4	4	4	4	4	4	3	4	3	3	4	4	4	3	2	2	2	2	3	3	4	3
72	4.00	1	2	4	2	4	4	4	4	4	4	4	4	4	4	4	4	4	4	4	4	4	4	4	5	5	4	4	4	4	4	4	4	5	4	4	4	3	4	1	2	1	2	1	1	5	5	5	5
73	4.00	0	3	1	1	5	5	5	5	5	4	5	4	4	3	4	5	5	4	5	5	4	5	5	5	5	5	5	5	5	5	5	4	4	5	5	5	4	4	2	5	2	2	2	5	2	1	3	2
73	4.00	0	2	2	1	4	4	4	4	4	4	4	4	4	1	3	4	4	4	4	4	3	2	4	2	4	4	4	4	4	4	4	4	5	4	3	3	4	4	3	2	3	2	2	2	5	5	5	4
73	4.00	0	4	1	1	3	3	4	4	4	4	4	4	4	4	3	4	3	4	5	3	4	4	4	3	3	3	3	3	4	4	4	4	2	3	3	3	3	2	3	2	3	2	2	2	4	4	4	3
73	4.00	1	3	4	1	3	3	2	4	3	2	3	4	3	3	3	3	3	3	3	3	3	2	4	3	3	3	3	3	2	4	3	2	3	3	3	3	3	3	3	4	3	2	3	3	4	5	5	4
74	4.00	0	2	4	2	4	4	4	4	4	3	4	4	4	4	4	4	4	4	5	4	4	4	4	4	4	4	4	4	4	4	4	3	4	4	4	2	3	3	3	4	2	3	3	4	4	4	4	2
74	4.00	1	2	4	3	4	4	4	4	4	4	4	4	4	3	4	4	4	4	4	4	2	4	4	4	4	4	4	4	4	4	4	4	4	4	2	2	2	2	2	3	2	2	4	2	4	4	4	3
74	4.00	1	3	3	1	4	4	4	4	4	4	4	3	3	3	3	4	4	3	5	5	4	4	4	3	4	4	4	4	4	4	4	4	2	3	3	3	4	3	2	2	2	2	3	4	4	4	4	4
74	4.00	0	2	3	1	4	4	5	4	4	4	5	4	3	2	4	4	2	2	2	2	2	2	3	2	2	3	2	2	2	2	2	2	1	2	1	2	1	1	2	2	3	2	2	4	2	3	2	1
75	5.00	0	3	2	2	4	4	4	4	4	4	4	4	3	4	4	4	4	3	5	5	4	4	3	4	3	4	5	4	4	5	4	3	4	4	4	2	2	3	3	3	3	4	3	3	3	3	3	3
75	5.00	0	3	4	1	5	5	5	5	5	5	5	5	5	5	5	5	4	4	4	3	4	4	4	3	3	5	5	5	3	4	5	5	4	5	3	2	3	2	4	3	4	3	4	4	4	5	4	3
75	5.00	0	3	2	1	4	3	5	4	4	4	4	4	4	2	3	4	3	4	4	4	3	4	5	4	3	4	5	3	5	4	5	3	4	4	4	2	4	4	4	4	3	3	4	4	5	5	4	2
75	5.00	0	2	3	1	4	4	4	4	4	4	4	2	3	2	3	4	3	4	4	2	3	4	5	4	4	3	4	5	4	3	5	4	4	3	2	2	2	2	3	3	4	3	2	4	4	3	4	2
75	5.00	1	3	3	1	5	5	5	5	5	5	5	5	5	5	5	5	3	1	2	2	2	2	2	2	3	2	3	2	1	2	3	2	4	5	4	5	5	4	3	5	4	4	5	4	1	2	2	1
76	4.00	1	2	3	4	4	4	4	2	4	2	4	4	4	3	3	3	3	2	4	4	4	4	4	3	4	4	4	4	4	2	4	2	4	4	3	2	3	2	4	3	2	2	4	4	3	2	2	3
76	4.00	1	2	1	1	5	4	5	5	4	3	3	2	3	4	3	5	2	3	4	3	2	4	3	3	4	4	5	4	5	5	4	3	4	4	5	3	4	2	2	2	2	2	3	1	2	3	2	3
76	4.00	0	4	3	4	4	4	4	4	4	4	4	4	4	4	4	4	4	4	4	4	4	4	4	4	4	4	4	4	4	4	4	4	4	4	3	2	2	2	2	2	2	2	2	2	3	3	4	2
76	4.00	1	3	4	1	3	4	4	4	4	4	5	5	5	3	4	4	2	3	2	4	4	3	4	2	5	4	3	4	4	4	4	4	2	3	4	2	2	2	3	3	2	3	3	3	3	3	3	2
77	4.00	0	3	3	3	5	5	5	5	5	5	5	5	5	5	5	5	5	5	5	4	5	5	5	5	5	5	5	5	5	5	5	5	5	5	5	5	5	5	4	3	4	3	4	5	2	2	3	2
77	4.00	1	2	3	4	4	4	4	4	4	4	4	4	4	4	4	4	2	3	4	4	4	4	4	4	4	4	4	4	4	4	4	4	4	3	3	3	2	2	3	2	2	2	2	2	3	3	3	3
77	4.00	0	2	3	2	4	4	4	4	4	4	4	3	4	3	3	5	3	4	4	4	4	3	3	3	3	4	4	3	3	3	4	4	2	2	2	2	2	2	2	2	2	4	3	2	3	2	3	2
77	4.00	0	2	3	4	5	5	4	4	4	4	4	4	4	4	4	4	4	4	4	2	4	4	4	5	4	5	5	5	4	4	4	4	5	4	4	4	4	4	2	2	2	2	1	2	2	3	2	3
78	4.00	0	3	2	1	3	4	4	4	3	2	4	3	3	3	4	3	3	4	5	5	3	3	4	4	4	4	3	4	4	4	3	2	3	2	4	2	3	3	3	2	2	4	3	2	4	4	2	4
78	4.00	1	2	2	1	4	4	4	4	4	4	4	4	4	4	4	4	2	3	2	3	2	1	2	2	2	2	1	2	2	3	2	1	4	4	2	1	2	2	4	3	4	3	4	5	2	1	2	1
78	4.00	1	2	3	2	5	4	4	4	4	3	4	5	5	3	4	4	3	4	3	3	4	4	4	3	4	3	3	3	4	4	4	3	5	5	4	3	4	5	4	2	2	3	3	3	4	4	4	4
78	4.00	0	2	3	2	4	4	2	4	4	4	4	4	4	2	4	3	4	4	4	2	4	4	4	4	4	4	4	4	2	4	4	4	4	4	2	2	4	2	2	2	2	4	1	2	5	4	4	4
79	3.00	0	2	4	1	4	3	5	4	4	4	4	5	3	4	4	4	2	1	2	3	2	1	2	3	2	1	2	3	2	1	2	3	1	1	2	1	1	1	3	4	3	4	3	5	4	3	3	3
79	3.00	1	2	3	1	4	4	4	4	4	4	4	4	4	4	4	4	3	4	4	4	4	4	4	4	4	4	4	4	4	4	4	4	2	2	2	1	1	1	2	2	2	2	1	2	1	2	2	1
79	3.00	1	2	2	1	3	3	2	2	4	4	4	3	3	3	3	3	4	3	4	2	4	3	4	4	4	4	3	3	2	2	4	4	2	3	3	2	3	3	2	2	2	2	1	1	1	3	4	2
80	4.00	0	3	3	1	4	2	2	3	4	4	4	4	4	3	4	3	3	4	4	4	4	4	4	4	4	4	4	2	2	2	4	4	2	4	2	2	4	4	4	2	2	2	2	4	2	3	3	2
80	4.00	0	2	2	4	4	4	4	3	4	3	3	3	4	3	3	4	3	3	4	2	3	4	4	4	4	4	4	4	4	3	4	3	4	2	3	3	4	2	2	3	3	4	4	3	3	3	4	4
80	4.00	1	3	1	1	5	4	3	5	5	2	5	4	5	2	5	3	3	1	3	2	2	3	3	2	2	3	2	2	2	2	2	1	2	2	1	1	2	2	5	4	5	4	5	4	3	2	2	1
80	4.00	1	2	3	4	4	4	4	5	5	4	4	5	5	5	4	5	3	4	3	2	2	2	2	3	2	3	4	2	3	2	3	2	4	4	4	4	4	2	2	2	2	5	4	2	5	4	4	5
81	5.00	1	2	3	1	3	4	5	4	5	2	5	3	3	1	3	4	4	3	3	4	3	3	4	4	4	4	3	4	5	4	3	2	2	3	3	2	4	2	3	2	3	3	2	1	2	3	2	3
81	5.00	0	3	3	1	3	4	2	4	4	4	4	4	4	3	3	4	3	2	3	3	3	3	4	4	4	4	3	4	2	4	4	4	2	2	2	3	2	3	1	2	2	2	1	2	3	3	4	5
81	5.00	1	2	3	4	4	4	4	4	5	4	5	4	4	4	3	5	2	1	2	4	2	4	1	4	1	1	4	1	4	4	2	2	2	3	2	3	2	2	4	2	4	5	5	5	2	1	2	1
81	5.00	1	2	3	1	4	3	2	3	4	4	4	3	3	3	2	3	4	4	5	2	4	3	4	4	4	4	4	3	2	2	4	4	2	3	2	2	2	3	1	2	1	2	2	1	3	2	2	2
81	5.00	1	3	3	4	4	3	2	2	4	4	4	3	4	3	3	4	4	4	5	2	4	4	4	4	4	4	4	3	2	2	4	4	4	4	4	3	4	2	3	2	3	3	2	2	4	3	4	4
82	3.00	0	2	2	1	3	4	3	4	4	4	3	3	4	4	3	4	4	4	4	4	3	3	3	3	3	4	3	4	3	4	4	4	2	2	3	4	4	2	3	2	3	3	2	3	2	3	2	3
82	3.00	0	2	3	2	4	4	3	4	4	4	4	4	4	3	3	5	4	3	4	4	4	3	4	3	4	4	4	4	3	4	4	4	4	4	4	3	4	4	4	2	4	5	4	5	5	5	5	5
82	3.00	0	2	4	1	4	4	4	4	4	4	4	4	4	4	4	4	4	4	4	3	4	3	4	4	4	4	4	4	4	4	4	4	2	3	2	2	3	2	1	2	1	2	1	2	4	3	3	3
83	3.00	1	2	1	1	4	4	4	4	4	4	4	4	4	3	4	4	2	3	2	4	4	4	4	4	4	4	4	4	4	4	4	4	4	3	3	2	2	2	2	2	2	2	3	3	3	2	3	2
83	3.00	1	4	3	1	4	3	3	3	3	3	4	4	4	4	3	4	3	5	4	3	4	4	3	3	3	4	4	5	3	4	3	3	4	3	3	3	4	3	3	3	3	3	4	3	3	3	3	2
83	3.00	0	2	2	1	4	4	4	4	4	4	4	4	4	4	4	4	4	4	4	2	4	4	4	4	4	4	4	4	4	4	4	4	4	4	2	2	2	2	4	2	2	2	2	2	3	3	3	3
84	3.00	0	2	4	1	5	5	5	5	5	5	5	5	5	4	5	5	2	2	1	3	2	3	1	2	3	1	3	2	3	3	4	3	3	4	5	4	3	4	3	4	5	4	3	4	3	3	2	3
84	3.00	1	3	3	1	3	3	2	2	3	3	2	4	4	2	2	3	2	3	3	3	2	2	2	2	3	3	3	3	2	2	1	3	2	3	3	3	2	3	4	4	4	4	3	3	3	2	3	3
84	3.00	1	4	1	1	2	2	2	3	2	2	2	2	2	3	2	2	3	3	2	3	2	3	3	1	1	2	2	2	2	1	2	2	3	3	3	2	2	2	3	4	3	3	3	2	3	4	3	3
85	3.00	0	3	2	1	5	4	3	5	5	4	4	5	5	4	4	5	5	5	5	5	5	5	5	3	5	5	5	5	5	5	5	4	3	3	4	3	2	3	4	4	4	3	3	2	3	3	4	3
85	3.00	1	3	3	4	3	4	4	4	4	3	4	4	4	3	3	4	2	3	3	4	3	2	4	3	4	3	2	4	4	4	4	3	2	3	2	2	3	4	3	2	2	4	1	2	3	4	2	3
85	3.00	1	2	3	1	4	4	4	4	3	2	3	4	4	3	3	3	2	4	4	4	4	3	4	4	4	4	4	4	4	4	3	2	4	4	2	2	2	4	4	4	1	2	2	1	3	3	3	2
86	3.00	0	4	2	3	4	4	4	4	4	4	4	4	4	4	4	4	3	3	3	4	5	4	4	4	4	4	4	4	4	4	4	4	4	4	3	2	3	3	3	4	3	4	4	4	4	4	3	3
86	3.00	0	2	1	1	5	4	5	5	5	4	5	4	5	4	4	5	2	4	5	4	5	4	5	5	5	5	5	4	5	5	5	4	3	4	3	4	3	3	2	4	2	2	4	2	3	4	4	4
86	3.00	0	2	4	1	3	3	3	4	4	3	4	4	3	3	3	4	4	4	4	2	4	4	4	4	3	3	3	3	3	4	4	3	4	4	3	4	3	4	3	5	3	3	3	4	3	3	3	4
87	4.00	0	2	3	2	3	4	3	4	3	3	3	4	4	3	3	3	4	4	5	2	4	3	4	4	4	4	4	3	2	2	4	4	3	3	3	4	3	4	3	3	3	4	3	3	3	3	4	4
87	4.00	0	4	2	2	3	4	3	4	3	4	3	3	4	4	3	4	4	4	5	2	4	4	4	4	4	4	4	3	2	2	4	4	3	4	3	4	3	4	3	4	3	3	4	4	3	3	3	3
87	4.00	0	4	2	1	3	4	3	4	3	4	3	3	3	4	3	4	3	2	2	3	3	3	4	4	4	4	3	4	2	4	4	4	3	4	3	4	3	4	3	4	1	5	3	4	3	3	3	3
87	4.00	1	3	2	1	4	3	4	3	4	4	4	2	3	3	3	4	4	4	4	2	4	4	4	4	4	4	4	4	4	4	4	4	4	4	2	2	2	2	2	2	3	3	3	2	3	3	3	4
88	4.00	1	2	1	1	4	4	4	3	4	4	3	3	4	4	3	4	2	2	1	2	2	1	2	2	2	1	2	1	2	3	2	2	4	3	4	4	4	3	4	4	4	5	4	4	2	2	1	2
88	4.00	0	2	4	2	4	4	3	4	4	3	3	4	4	3	3	4	4	4	4	4	3	3	3	3	3	4	3	4	3	4	4	4	4	3	4	4	3	4	4	3	3	4	4	3	5	4	4	4
88	4.00	1	2	2	1	3	4	4	4	3	4	3	4	4	3	3	4	4	3	4	4	4	3	4	3	4	4	4	4	3	4	4	4	3	4	3	4	4	4	3	4	3	4	4	3	3	3	4	4
88	4.00	0	2	1	1	4	3	3	4	4	3	3	3	3	4	3	4	4	4	4	3	4	3	4	4	4	4	4	4	4	4	4	4	4	3	4	3	3	4	4	3	1	5	3	4	3	3	4	3
89	3.00	1	2	3	1	4	2	3	3	4	3	3	2	3	4	3	3	4	4	4	3	4	4	3	4	3	4	4	4	4	3	3	3	3	3	4	2	3	3	4	3	3	2	3	4	2	4	2	3
89	3.00	1	3	3	1	4	3	3	3	4	4	3	2	4	3	2	3	4	4	4	4	4	4	4	4	4	4	4	4	4	4	4	4	2	3	4	3	3	3	4	3	3	2	4	3	3	3	3	3
89	3.00	1	3	3	3	3	3	4	3	3	3	3	2	3	4	3	3	4	4	4	2	4	4	4	4	4	4	4	4	4	4	4	4	3	2	3	3	4	3	3	3	3	2	3	4	3	3	4	3
90	4.00	0	3	4	3	4	4	4	4	4	4	4	4	4	4	4	4	2	3	3	3	2	2	2	2	3	3	3	3	2	2	1	3	2	3	2	2	2	2	4	4	4	4	4	4	2	1	1	1
90	4.00	0	2	3	3	4	5	3	4	4	4	4	3	4	1	3	4	4	4	4	2	4	4	4	2	4	4	5	5	5	5	5	5	4	4	4	5	3	4	4	4	4	3	4	1	4	4	4	5
90	4.00	0	3	3	2	3	4	3	4	4	4	4	4	4	4	3	4	3	4	4	4	4	3	4	4	4	4	4	4	4	4	3	2	4	3	3	4	3	4	3	5	4	5	4	3	2	4	1	4
90	4.00	0	2	4	2	4	4	4	4	4	4	4	4	4	3	4	4	1	3	2	3	2	3	3	1	1	2	2	2	2	1	2	2	1	2	3	2	2	1	2	1	2	1	2	1	3	3	4	5
91	3.00	0	2	3	4	4	5	3	5	5	5	5	4	5	4	4	5	3	3	2	4	5	4	4	4	4	4	4	4	4	4	4	4	5	5	4	5	3	5	1	1	5	2	1	2	3	2	3	3
91	3.00	1	3	3	1	4	3	3	3	4	3	4	4	4	4	3	4	3	4	4	4	3	2	4	3	4	3	2	4	4	4	4	3	4	4	4	3	3	3	4	3	4	3	4	5	4	4	4	3
91	3.00	1	4	3	1	3	3	3	4	4	4	4	4	4	4	3	4	5	5	3	5	5	5	5	5	5	5	5	4	3	5	5	4	4	4	3	3	3	4	2	2	2	3	2	3	3	3	3	3
92	4.00	0	2	4	1	2	2	2	3	3	3	2	2	2	2	2	3	3	4	5	3	4	4	4	3	3	3	3	3	4	4	4	4	2	2	2	2	2	3	3	3	2	2	2	2	4	3	1	3
92	4.00	0	2	2	1	2	2	3	3	3	3	3	3	2	2	2	3	4	4	4	2	4	4	4	4	3	3	3	3	3	4	4	3	2	2	2	2	3	3	3	2	3	4	2	2	4	3	4	2
92	4.00	1	2	3	1	4	4	3	4	4	4	4	4	4	4	4	4	2	4	5	4	5	4	5	5	5	5	5	4	5	5	5	4	3	3	4	4	3	4	1	2	1	2	2	1	4	4	4	3
92	4.00	0	2	2	1	4	4	4	4	4	4	4	4	4	4	4	4	4	4	4	2	4	4	4	4	4	4	4	4	4	4	4	4	4	4	4	4	4	4	3	4	5	3	4	5	4	3	3	3
93	5.00	1	3	1	1	3	3	3	3	3	4	4	3	4	3	4	3	4	4	4	4	2	4	4	4	4	4	4	4	4	4	4	4	3	3	3	3	3	3	3	4	4	3	4	3	2	3	3	3
93	5.00	1	3	4	1	4	4	3	2	3	2	3	3	3	2	2	3	4	4	5	5	5	5	5	5	5	5	5	5	5	5	5	4	4	3	4	4	3	2	3	4	5	3	1	2	3	2	3	3
93	5.00	1	2	2	1	2	2	2	4	2	4	2	2	2	4	1	4	4	4	4	4	1	2	4	2	4	4	4	4	4	4	4	4	4	4	2	2	2	4	2	4	2	2	2	4	3	3	3	3
93	5.00	0	2	3	3	2	3	1	1	1	1	1	1	3	2	1	2	3	3	3	3	3	2	4	3	3	3	3	3	2	4	3	2	2	2	2	2	2	2	1	1	1	1	1	2	2	1	4	1
93	5.00	0	4	2	1	4	4	3	4	3	3	3	2	4	3	2	3	4	4	5	4	4	4	4	4	4	4	4	4	4	4	4	3	4	4	4	4	3	4	3	2	3	2	4	3	5	4	4	4
94	4.00	0	2	3	2	2	2	3	2	2	3	2	3	1	2	2	2	3	4	4	2	4	4	4	4	4	4	4	4	4	4	4	4	4	4	2	2	3	2	2	1	1	2	1	1	4	3	3	2
94	4.00	1	2	4	2	3	3	3	4	4	3	3	3	3	4	2	3	3	4	4	4	4	4	4	4	4	4	4	3	5	4	4	4	3	3	3	3	3	4	3	3	3	1	3	1	3	2	3	4
94	4.00	0	2	2	3	4	4	4	4	3	4	3	2	3	4	3	4	4	3	5	5	4	4	4	3	4	4	4	4	4	4	4	4	3	4	4	4	4	4	3	4	3	2	3	4	3	3	4	5
94	4.00	1	2	3	1	4	4	3	4	4	4	4	3	3	2	3	4	4	5	3	5	4	4	5	5	5	5	4	4	5	4	4	4	4	4	4	4	3	4	4	4	4	3	3	2	3	4	4	4
95	4.00	0	2	3	1	1	2	1	2	1	1	1	1	1	1	1	1	4	5	3	4	5	5	5	5	5	5	5	5	5	5	5	5	1	2	1	1	2	2	3	4	5	4	5	2	2	3	1	2
95	4.00	1	3	3	1	3	3	3	3	3	3	3	3	3	3	3	3	4	4	4	4	4	4	4	4	4	4	4	4	4	4	4	4	3	3	3	3	3	3	3	3	1	3	5	3	3	4	2	3
95	4.00	0	2	4	1	2	2	2	3	2	2	2	2	2	2	2	2	4	5	4	5	4	5	4	5	5	5	4	5	5	4	5	4	2	2	3	2	2	3	2	1	2	2	1	2	2	3	4	3
95	4.00	0	3	4	1	3	3	3	3	3	3	3	3	3	3	3	3	3	2	4	4	4	4	4	3	4	4	4	4	4	2	4	2	3	3	3	3	3	3	3	3	1	5	3	3	4	3	5	4
[truncated: 1 more columns]
